# Supplementary material for: Visualizing active viral infection reveals diverse cell fates in synchronized algal bloom demise
Source: Proc Natl Acad Sci U S A. 2021 Mar 11;118(11):e2021586118. doi: 10.1073/pnas.2021586118 (PMC7980383; doi:10.1073/pnas.2021586118)
Supplement: Supplementary File [file pnas.2021586118.sd01.xlsx]

## Sheet: Dataset caption
This file contains all the necessary data regarding the sequences and mapping of smFISH probes of the two mRNAs targeted of this study.
Tab "psbA": This tab contains the name (Column A) and sequence (Column B) of the 48 individual probes that have been used to target the psbA host gene, including their position in the reference sequence (Column C). The reference sequence of psbA used to design the probes is given in Column E.
Tab "mcp": This tab contains the name (Column A) and sequence (Column B) of the 47 individual probes that have been used to target the mcp host gene, including their position in the reference sequence (Column C). The reference sequence of mcp used to design the probes is given in Column E.

## Sheet: psbA
Probes for psbA
Probe_name	Probe_sequence	Probe position in reference sequence		Reference sequence of psbA
comp92306_Chlor_3	ataaaaggaccgctagtcgc	364		CAACGGGTTTCGCGTCGCCAAAATCTAGAGAAGTTGCAAATGCAACCTTTCTGCTGTTTTGGTGACAAAGGGTGTTGACGGGGTGAGGGCCGGTCTGTACTGACCGCGACTTCACGGAAATGCCTCATCTATCTGGGGCCGGTTAAACGGCTCAAGCGGTGACTTTTCGACTTAAAACAAGGCCTTTTCAGTTCGCTGAACTTGCTCTGCAGAAAGTTGAAAAAAGGGTGTTGACGCAAAACTCGGCGGCTGTATAAGCCGCCTCTCGGTCGACGGGGCGCCAAGCTCCAGACGCTGAAAAAAGGGCTCCAGCCCGGCTGTTTGACATCGCAGGAATTAGGAAGAGAAACGCAGGCGGCATAGGCGACTAGCGGTCCTTTTATAAGGACCATTATGACT…
comp92306_Chlor_4	agccgacaatttgtgaaggt	425
comp92306_Chlor_5	acgttttgacgagaaaccct	467
comp92306_Chlor_6	cgaagatcccataatgaccg	525
comp92306_Chlor_7	ctattccgtagtgaaaggca	664
comp92306_Chlor_10	tctcagaccagctatagatc	798
comp92306_Chlor_11	cagaccaaaatccttcatcc	926
comp92306_Chlor_14	tggcaattctatggttgagc	1111
comp92306_Chlor_17	ctagtatccatcgtttacgg	1304
comp92306_Chlor_18	gggatacttatcactttcgc	1355
comp92306_Chlor_19	tggtatgtcaagggtaggta	1476
comp92306_Chlor_21	cggcagtctctctagaaatc	1638
comp92306_Chlor_25	catcgcttctgaacaccaag	2344
comp92306_Chlor_26	ccttattcgggaattttcgg	2416
comp92306_Chlor_27	tttagtcttacgaggtggtc	2742
comp92306_Chlor_29	gttaagtcgctcttctactg	2861
comp92306_Chlor_30	ttcaacaggcacgaagtcga	2883
comp92306_Chlor_32	ggttcgggtctgtaaactat	2994
comp92306_Chlor_36	cttaactggtaatctgggct	3317
comp92306_Chlor_41	gataaccaacattcggctgg	3766
comp92306_Chlor_42	tctcagctcagaacgttttc	3817
comp92306_Chlor_43	ccagttcagtgtcttaacac	3850
comp92306_Chlor_47	ctaccttaggaccgttatag	4205
comp92306_Chlor_49	cagtacgcagatcgttacac	4264
comp92306_Chlor_52	aaataaagcccggagccaat	4381
comp92306_Chlor_55	gtaggtctcacaatcaagct	4631
comp92306_Chlor_59	tcctctcaatactctaacgc	4916
comp92306_Chlor_61	actgcacttacacctgatac	5128
comp92306_Chlor_63	atcgatgtggagctactacg	5238
comp92306_Chlor_66	ttgggcctgaaaaatgctgt	5589
comp92306_Chlor_68	gcgttagttttgaacggtga	5661
comp92306_Chlor_71	ccttttgaagtggcatcgaa	6233
comp92306_Chlor_72	ttatgtcgttggagcacatc	6303
comp92306_Chlor_73	ttggcacacaaaagggtgga	6354
comp92306_Chlor_74	gctggagcacaaatttgtca	6383
comp92306_Chlor_75	atggttcctggtagcaaatg	6458
comp92306_Chlor_76	aggagactacttatcatgcc	6484
comp92306_Chlor_78	tgatgtggatggtttacctg	6552
comp92306_Chlor_79	cctcgtaatgcattattggg	6632
comp92306_Chlor_82	tatagaagcaggcacatgcg	7077
comp92306_Chlor_84	cagtagcagcgtaattaggt	7280
comp92306_Chlor_85	accgttcaaacctaggtatg	7385
comp92306_Chlor_86	gtgtaatcaacacttgggct	7415
comp92306_Chlor_90	gttacttcggtcgtctaatc	7592
comp92306_Chlor_91	ttacaacatcgttgcagctc	7615
comp92306_Chlor_92	tacggttacaagttcggtca	7647
comp92306_Chlor_93	catctctaatccgtgagact	7688
comp92306_Chlor_94	gagcacaacatcctaatgca	7785

## Sheet: mcp
Probes for mcp
Probe_name	Probe_sequence	Probe position in reference sequence		Reference sequence of MCP EhV201
MCP_1	cctccaccgaatccagacat	1		ATGTCTGGATTCGGTGGAGGTAGCTCAGGTGCTGGGTCGTTGACCCAGTTATTGGCAACTGGCTCTATGGACGCCGCTCTCACACAAAACGCTACGCGTACCTTCTGGAAGTCTTCGTACCAGAAGCACTCCCTCTTCGCGCTCGAGTCGATCAACCAGCCGTTCACAACCCAGGTTCAGTTCGGTGCCGAGTCGCATATTACTGTGAATAGGCAAGGCGACCTTCTTTCGTGGATGTACCTTAAGATCGTCCTCCCTGGCCTAAAGGTCCAGAACCAGGCGGACACCGTCCAGCCAACTCAGCAGTCGTTCGCGTCGCTCGACAACGACGTCGCTGCGCAGGCTGACGTATCGCACGTCCTTCCATACATTGAGGGTGCGTACACCGAGGCGTCCCTC…
MCP_2	tcaacgacccagcacctgag	24
MCP_3	tagagccagttgccaataac	48
MCP_4	cttccagaaggtacgcgtag	92
MCP_5	gggagtgcttctggtacgaa	114
MCP_6	aacctgggttgtgaacggct	158
MCP_7	aaggtacatccacgaaagaa	224
MCP_8	ttaggccagggaggacgatc	246
MCP_9	acgactgctgagttggctgg	291
MCP_10	cgatacgtcagcctgcgcag	335
MCP_11	ccctcaatgtatggaaggac	358
MCP_12	cgcagcgttgtacttggcag	446
MCP_13	tctgcgcagcgactgggagt	468
MCP_14	ggtccaatacgcataatcaa	512
MCP_15	ttaggtgaaagccaatagcc	534
MCP_16	accttaaattccgctcgctt	556
MCP_17	ggtgtcaattgtggcaccac	578
MCP_18	cgaaaagaagttccgaccaa	600
MCP_19	cggcccataagctcctccat	622
MCP_20	ggcggagggtacggccaatg	666
MCP_21	aggccttcatgagctcggtt	690
MCP_22	gaagtaccatggaagtggaa	734
MCP_23	acgcaagcgatgggtgcttg	756
MCP_24	taggtcgccgcaacaagtgg	778
MCP_25	ttggagcgcgacttgataat	844
MCP_26	cgtccgaaattgggacgtta	888
MCP_27	tcaagggacgcacgtaggtg	910
MCP_28	ctcgaggtggacgtacgtac	932
MCP_29	tgagctgggtgccagcgttc	978
MCP_30	aggtgcgcctggtgctgaac	1000
MCP_31	tgaagttgaggcgcgcggtg	1044
MCP_32	tagaactcaagaactgggaa	1066
MCP_33	aatgatcacccgcgtccttg	1110
MCP_34	ccaccaatgcccgagaaatt	1132
MCP_35	cgccgatacgactggatcgc	1154
MCP_36	ccgtgttgttaaatagaagc	1176
MCP_37	gccggcttctgcgtgacacg	1198
MCP_38	ctgtaccgcacgccaccata	1220
MCP_39	cagacgagtggaactgaagc	1242
MCP_40	cgagtagatgttggtgaggg	1265
MCP_41	cccgatggggtaattgggtc	1309
MCP_42	tagacgcgagaaattggccg	1331
MCP_43	gcaccgaaatcgtcctgtag	1375
MCP_44	aagagctcggagttcgcgtc	1402
MCP_45	tgttgtacgagcgcgcaaag	1425
MCP_46	aggccgttggtaaacttgag	1447
MCP_47	gttactgtataatagacccg	1469
